# Supplementary material for: Aggregation-Based Bacterial Separation with Gram-Positive Selectivity by Using a Benzoxaborole-Modified Dendrimer
Source: Molecules. 2023 Feb 10;28(4):1704. doi: 10.3390/molecules28041704 (PMC9958924; doi:10.3390/molecules28041704)
Supplement: Supplementary file 1 [file molecules-28-01704-s001.zip]

Archive with 1 entries (1 files):
- molecules-2181035-supplementary.pdf
